# Supplementary material for: ADAR3 expression is an independent prognostic factor in lower-grade diffuse gliomas and positively correlated with the editing level of GRIA2Q607R
Source: Cancer Cell Int. 2018 Dec 3;18:196. doi: 10.1186/s12935-018-0695-8 (PMC6276233; doi:10.1186/s12935-018-0695-8)
Supplement: Supplementary file 5 — Additional file 5: Table S1. Genes that correlated with ADAR3 expression in CGGA RNAseq dataset. [file 12935_2018_695_MOESM5_ESM.xls]

## Sheet: Sheet1
Additional Table S1 Genes that correlated with ADAR3 expression in CGGA RNAseq dataset
Gene Symbol	R	P value
JAKMIP3	0.829145	1.59e-79
LINC00320	0.827099	8.36e-79
PAIP2B	0.789723	4.08e-67
SH3GL3	0.782229	4.67e-65
ANK3	0.782092	5.09e-65
C7orf41	0.781402	7.79e-65
OTUD7A	0.780857	1.09e-64
STXBP6	0.776191	1.86e-63
TPPP	0.764949	1.32e-60
KSR2	0.763886	2.41e-60
SRCIN1	0.762149	6.39e-60
FAAH	0.76204	6.79e-60
RAB11FIP4	0.759545	2.72e-59
SLC7A14	0.759347	3.03e-59
MCF2L2	0.756312	1.6e-58
PRR18	0.755245	2.85e-58
GRM3	0.755024	3.21e-58
HDAC11	0.754114	5.25e-58
LOC150622	0.750508	3.59e-57
FA2H	0.749885	4.99e-57
SYT9	0.747253	1.98e-56
RPS6KA5	0.746156	3.51e-56
AMER2	0.744634	7.69e-56
KIAA1244	0.743251	1.56e-55
KIAA1598	0.741414	3.98e-55
FAM196B	0.740652	5.86e-55
SPOCK3	0.735979	6.05e-54
SCD	0.732444	3.42e-53
SEC14L5	0.732361	3.56e-53
GPIHBP1	0.7319	4.46e-53
ATP8A1	0.729467	1.44e-52
GABRG1	0.728238	2.6e-52
TMEM151A	0.726262	6.64e-52
MTMR7	0.724766	1.35e-51
NALCN	0.723719	2.2e-51
FAM201A	0.723475	2.46e-51
RAB6C	0.722965	3.13e-51
LOC100506384	0.722624	3.67e-51
KBTBD11	0.722406	4.06e-51
PLEKHH1	0.718285	2.71e-50
HLF	0.716881	5.14e-50
CACNG2	0.715932	7.9e-50
TARSL2	0.715317	1.04e-49
LOC100131320	0.714336	1.62e-49
GNAO1	0.712622	3.5e-49
LGI3	0.711506	5.74e-49
DBNDD2	0.710134	1.05e-48
CBX7	0.708831	1.87e-48
DNAJB2	0.703458	1.92e-47
SLC6A1	0.702642	2.73e-47
ROGDI	0.701782	3.94e-47
HHATL	0.699711	9.47e-47
CMTM5	0.699213	1.17e-46
RAPGEF3	0.698555	1.54e-46
PIP4K2A	0.697997	1.95e-46
LIPE	0.695826	4.82e-46
DBC1	0.695255	6.11e-46
RAPGEF5	0.694601	8.01e-46
MAP7	0.693785	1.12e-45
ALDH2	0.69364	1.19e-45
PLCL1	0.693616	1.2e-45
ADCY5	0.693465	1.28e-45
LINC00263	0.693269	1.39e-45
RAB40B	0.693058	1.51e-45
CNTNAP2	0.692865	1.64e-45
VSTM2B	0.69243	1.96e-45
B3GAT1	0.692296	2.07e-45
RASGRF1	0.691816	2.52e-45
PKP4	0.691547	2.81e-45
TMEM88B	0.690393	4.5e-45
SOWAHA	0.689916	5.46e-45
KIF1A	0.689018	7.85e-45
MFSD6	0.688527	9.57e-45
CHADL	0.688243	1.07e-44
KCNJ9	0.686296	2.34e-44
AATK	0.686268	2.37e-44
FAM81A	0.685718	2.95e-44
PLCH2	0.685559	3.15e-44
SERP2	0.685252	3.56e-44
C8orf46	0.684856	4.16e-44
TUBB4A	0.684193	5.41e-44
GRIN3A	0.684055	5.72e-44
OMG	0.683454	7.25e-44
FAIM2	0.683453	7.26e-44
KIAA0930	0.683171	8.11e-44
RBM11	0.682898	9.04e-44
ACBD7	0.682735	9.63e-44
ENHO	0.682506	1.05e-43
NAP1L2	0.682485	1.06e-43
WASF3	0.681603	1.5e-43
TMEM125	0.681218	1.75e-43
DOCK3	0.680667	2.17e-43
IGIP	0.679773	3.07e-43
LHPP	0.67973	3.13e-43
ZNF536	0.679674	3.2e-43
ABCC8	0.679228	3.8e-43
ADAP1	0.678472	5.1e-43
CNP	0.678052	6e-43
KIF5C	0.677841	6.51e-43
NTSR2	0.677432	7.62e-43
AK5	0.676986	9.05e-43
BEX2	0.67649	1.1e-42
FAM131C	0.67634	1.16e-42
ERMN	0.675661	1.5e-42
GOLGA7B	0.675636	1.52e-42
LOC284395	0.674486	2.36e-42
SVOP	0.674394	2.44e-42
HAR1A	0.674058	2.78e-42
ASPDH	0.673709	3.17e-42
PLEKHB1	0.673122	3.96e-42
PPP1R16B	0.672539	4.94e-42
HCN2	0.672505	5e-42
PAQR8	0.672301	5.41e-42
MYH7B	0.672095	5.84e-42
GPRC5B	0.670419	1.1e-41
JPH3	0.670415	1.1e-41
KCNH8	0.670377	1.12e-41
NKAIN2	0.669469	1.57e-41
ATP9A	0.669101	1.8e-41
UGT8	0.66782	2.9e-41
EPHA10	0.66745	3.33e-41
GPR62	0.667213	3.63e-41
LANCL1	0.666775	4.27e-41
CNTNAP4	0.666475	4.77e-41
IL1RAPL1	0.666213	5.26e-41
FUT9	0.665959	5.77e-41
SLC24A2	0.66587	5.97e-41
LOC100287846	0.665866	5.98e-41
LOC100289137	0.665862	5.99e-41
TMEM151B	0.66565	6.47e-41
PPP1R1A	0.664529	9.77e-41
LOC283335	0.663437	1.46e-40
SCN2B	0.662693	1.91e-40
TMEM235	0.660965	3.58e-40
RASGRF2	0.660312	4.53e-40
KIAA1107	0.659739	5.57e-40
DNAH17	0.659655	5.74e-40
FAM19A5	0.659217	6.73e-40
PPM1H	0.658955	7.39e-40
RUNDC3A	0.658866	7.63e-40
HAPLN2	0.658751	7.95e-40
EMX2OS	0.658211	9.65e-40
SLC48A1	0.657505	1.24e-39
MAP6D1	0.657369	1.3e-39
NT5C1A	0.656904	1.54e-39
EDIL3	0.65653	1.76e-39
CFL2	0.656365	1.86e-39
CASKIN1	0.655905	2.19e-39
NAP1L3	0.655613	2.43e-39
NDRG2	0.654834	3.21e-39
FAM13C	0.654206	4e-39
PLEKHG3	0.653802	4.62e-39
UNC79	0.652702	6.79e-39
PPM1K	0.652483	7.33e-39
CALN1	0.651961	8.81e-39
RFPL1-AS1	0.651438	1.06e-38
FAM171A1	0.651255	1.13e-38
ST6GALNAC1	0.650719	1.36e-38
VSTM2A	0.649927	1.79e-38
RTN1	0.649926	1.79e-38
MFSD4	0.649123	2.36e-38
ARRB1	0.647993	3.49e-38
INPP5A	0.647253	4.5e-38
NRSN1	0.647219	4.55e-38
HS3ST4	0.647037	4.85e-38
GAL3ST1	0.646283	6.28e-38
ENPP2	0.646017	6.87e-38
GABBR1	0.645746	7.54e-38
KCNK1	0.645682	7.71e-38
SAMD12	0.645662	7.76e-38
MAL	0.645531	8.12e-38
FAM19A2	0.644891	1.01e-37
KCNIP2	0.644614	1.11e-37
ARHGDIG	0.644483	1.16e-37
HMP19	0.644084	1.33e-37
RASL10A	0.643982	1.38e-37
RAPGEF4	0.643738	1.49e-37
ACADSB	0.642673	2.14e-37
TF	0.64215	2.55e-37
SH3TC2	0.642121	2.58e-37
ZFR2	0.641956	2.73e-37
ADHFE1	0.64147	3.21e-37
KIAA1109	0.640635	4.25e-37
HSPA12A	0.640606	4.29e-37
PLP1	0.640563	4.35e-37
NTNG2	0.640134	5.03e-37
TMEM144	0.639739	5.74e-37
PPP4R4	0.639616	5.98e-37
DUSP26	0.639504	6.21e-37
ALDOC	0.639319	6.6e-37
CRHBP	0.639217	6.83e-37
RIMS2	0.639059	7.2e-37
ASPA	0.638884	7.63e-37
PDIA2	0.638741	8e-37
TBC1D12	0.638661	8.22e-37
LINC00634	0.638488	8.7e-37
ARHGAP44	0.638453	8.81e-37
EFHD1	0.638162	9.7e-37
CAMK2G	0.637168	1.35e-36
SLC8A2	0.637139	1.36e-36
CPLX1	0.63676	1.54e-36
SASH1	0.636283	1.81e-36
CPB2-AS1	0.635928	2.03e-36
MMD2	0.635891	2.06e-36
CHGA	0.635747	2.15e-36
SEMA4D	0.635558	2.29e-36
NECAB1	0.635523	2.32e-36
FMNL2	0.635008	2.75e-36
ANKRD18A	0.634774	2.97e-36
ASPHD1	0.634391	3.36e-36
MAPK8IP2	0.634363	3.4e-36
CAPN13	0.634362	3.4e-36
MYCBP2	0.634233	3.54e-36
ERMP1	0.633853	4.01e-36
SYT15	0.633527	4.46e-36
GPR27	0.633272	4.85e-36
KCTD4	0.632776	5.7e-36
SLC25A18	0.632477	6.28e-36
FAM155A	0.631232	9.41e-36
RNF141	0.63089	1.05e-35
KIF5A	0.630593	1.16e-35
HTR2A	0.630554	1.17e-35
C2orf82	0.63053	1.18e-35
FBXW4	0.630119	1.35e-35
SERINC1	0.630077	1.37e-35
KCNJ11	0.629845	1.47e-35
CNNM1	0.629714	1.54e-35
OPALIN	0.629699	1.54e-35
HIP1R	0.629508	1.64e-35
DEGS2	0.629345	1.73e-35
KIAA1161	0.628908	1.99e-35
NRIP2	0.628858	2.02e-35
HRH3	0.628493	2.27e-35
GRID1	0.628489	2.28e-35
NT5DC1	0.628245	2.46e-35
DLG2	0.627414	3.21e-35
DGCR6	0.626905	3.78e-35
SHISA7	0.626861	3.83e-35
BAI3	0.626777	3.93e-35
FAM107A	0.626736	3.99e-35
SLC25A48	0.626113	4.86e-35
RYR2	0.625866	5.25e-35
CPE	0.625614	5.69e-35
ST18	0.625488	5.92e-35
HERC1	0.625466	5.97e-35
MYH15	0.625315	6.26e-35
PPP3CA	0.625236	6.42e-35
MADD	0.624262	8.73e-35
C1orf95	0.623955	9.62e-35
MYT1L	0.623035	1.28e-34
CARNS1	0.622851	1.36e-34
LINC00641	0.622663	1.44e-34
CHGB	0.622527	1.51e-34
LINC00672	0.622163	1.69e-34
TP53TG5	0.622108	1.72e-34
FDFT1	0.621712	1.95e-34
VWA5B2	0.621388	2.15e-34
CSDC2	0.620752	2.62e-34
APLP1	0.620419	2.91e-34
KLHDC1	0.61991	3.41e-34
C1QTNF4	0.619396	4e-34
PDZD4	0.618815	4.79e-34
GATS	0.618543	5.21e-34
RASGEF1C	0.618309	5.6e-34
BEX4	0.617922	6.31e-34
SLC22A17	0.617877	6.4e-34
KCNIP3	0.617653	6.86e-34
FAM108B1	0.616872	8.72e-34
PACS2	0.61662	9.42e-34
ABCA2	0.616101	1.1e-33
GLUD1	0.6161	1.11e-33
FN3K	0.616037	1.13e-33
QDPR	0.615951	1.16e-33
CORO6	0.615438	1.35e-33
GABRD	0.615288	1.42e-33
SPTB	0.615122	1.49e-33
PNMAL2	0.615025	1.54e-33
BTNL9	0.61491	1.59e-33
CNTN2	0.61487	1.61e-33
SSTR2	0.614663	1.71e-33
SLC5A11	0.614331	1.9e-33
MRVI1	0.613959	2.12e-33
SYP	0.613853	2.19e-33
LOC283692	0.613826	2.21e-33
KIAA1644	0.613676	2.32e-33
ZNF365	0.613615	2.36e-33
SH3BGRL2	0.613608	2.36e-33
FAM163B	0.612983	2.86e-33
CXXC11	0.612956	2.88e-33
FLJ37035	0.612931	2.9e-33
IDI1	0.612742	3.07e-33
PAQR6	0.612469	3.34e-33
SCRT1	0.612325	3.49e-33
ACO2	0.61215	3.68e-33
LRP2	0.611677	4.24e-33
WSCD2	0.611253	4.82e-33
CDH8	0.610996	5.21e-33
CUX2	0.610958	5.27e-33
WDFY3	0.610607	5.85e-33
LOC285696	0.610548	5.96e-33
SYNGR1	0.610398	6.23e-33
KIAA1737	0.610147	6.72e-33
CRY2	0.610061	6.9e-33
TMEM63C	0.609852	7.34e-33
PTGDR2	0.609825	7.4e-33
ABTB2	0.609618	7.88e-33
KIF3A	0.608859	9.88e-33
PRKACB	0.608656	1.05e-32
AGXT2L1	0.608474	1.11e-32
CDKL2	0.60846	1.11e-32
SECISBP2L	0.60837	1.14e-32
C14orf132	0.607702	1.39e-32
STX1B	0.607618	1.43e-32
MYL3	0.607468	1.5e-32
AKAP6	0.60618	2.19e-32
TTLL11	0.605873	2.4e-32
ELFN2	0.605857	2.41e-32
PC	0.605757	2.48e-32
BSN	0.605622	2.58e-32
PCDH9	0.60515	2.97e-32
ITPK1	0.605117	3e-32
CACNA2D3	0.604687	3.4e-32
CA4	0.604484	3.61e-32
KCNN1	0.604267	3.85e-32
MAST3	0.604254	3.87e-32
CHRM1	0.604124	4.02e-32
MYRF	0.603961	4.21e-32
CPLX2	0.603914	4.27e-32
WDFY3-AS2	0.603763	4.47e-32
FRA10AC1	0.603054	5.5e-32
MAPK10	0.602939	5.68e-32
KIF6	0.602861	5.82e-32
HOXD1	0.602031	7.41e-32
KCNJ10	0.601337	9.07e-32
KRT222	0.60104	9.89e-32
SERPINI1	0.600983	1.01e-31
ADRA1A	0.600285	1.23e-31
CYP46A1	0.599766	1.43e-31
DAAM2	0.599204	1.68e-31
DNAJC12	0.598584	2.01e-31
KCNAB1	0.598237	2.22e-31
C12orf39	0.598093	2.32e-31
LOC100506548	0.597278	2.93e-31
TTYH2	0.597151	3.04e-31
INHBA-AS1	0.596895	3.27e-31
PON1	0.59666	3.49e-31
C5orf4	0.595629	4.69e-31
OR2L13	0.595614	4.71e-31
IQSEC3	0.595252	5.22e-31
C5orf30	0.595036	5.55e-31
INA	0.594963	5.67e-31
LINC00294	0.59457	6.34e-31
LOC100129794	0.594276	6.89e-31
PRKCZ	0.594137	7.17e-31
RAB6B	0.59413	7.18e-31
FBXO2	0.593716	8.08e-31
B3GALT2	0.592764	1.06e-30
ANLN	0.592756	1.06e-30
RTN3	0.59255	1.12e-30
GNAI1	0.592317	1.2e-30
PI16	0.592268	1.22e-30
NPY	0.591958	1.33e-30
TRPV6	0.591815	1.38e-30
CDH22	0.591657	1.44e-30
BOK	0.591447	1.53e-30
LRRC7	0.591137	1.67e-30
TMEM132D	0.59089	1.79e-30
SGMS1	0.589808	2.42e-30
LOC100289473	0.589653	2.53e-30
FEZF2	0.589508	2.64e-30
SST	0.589372	2.74e-30
C20orf194	0.589222	2.86e-30
ZNF488	0.589197	2.88e-30
HECTD4	0.589142	2.92e-30
FAM178B	0.589063	2.98e-30
ST8SIA3	0.588581	3.41e-30
MAGEE1	0.588538	3.45e-30
PLEKHM3	0.5885	3.49e-30
BEST1	0.588492	3.5e-30
USP54	0.588347	3.64e-30
MOAP1	0.588309	3.68e-30
BRSK2	0.588117	3.88e-30
UNC80	0.587877	4.15e-30
GJC2	0.587798	4.24e-30
AGPAT4	0.587643	4.43e-30
NDRG4	0.587463	4.66e-30
SMIM6	0.586893	5.45e-30
DYNC1H1	0.586847	5.52e-30
FOXO4	0.586352	6.33e-30
ACTL6B	0.585817	7.34e-30
UNC13A	0.585806	7.36e-30
ATG13	0.585793	7.38e-30
LOC100507140	0.585479	8.05e-30
ALDH6A1	0.585191	8.72e-30
SH3GL2	0.584863	9.54e-30
DDX25	0.584706	9.96e-30
FXYD7	0.584588	1.03e-29
ZFYVE21	0.58453	1.05e-29
SYT4	0.58431	1.11e-29
KIAA1755	0.584177	1.15e-29
TSPAN7	0.584152	1.16e-29
PLLP	0.583479	1.39e-29
PRRT1	0.583436	1.41e-29
UNC13C	0.583424	1.41e-29
VAMP2	0.583162	1.52e-29
NRXN1	0.583132	1.53e-29
MEGF9	0.583025	1.58e-29
ZFYVE16	0.582991	1.59e-29
FRRS1L	0.582828	1.66e-29
SHANK1	0.582687	1.73e-29
MDN1	0.582576	1.78e-29
ALCAM	0.582575	1.78e-29
GNAL	0.58251	1.82e-29
ATL1	0.582321	1.91e-29
LOC100505933	0.582062	2.05e-29
SLITRK5	0.581823	2.19e-29
PRKCB	0.581704	2.26e-29
LRRFIP2	0.581297	2.52e-29
ZDHHC22	0.581164	2.62e-29
SNAP25	0.581038	2.71e-29
TEF	0.580823	2.87e-29
TMEM246	0.580479	3.15e-29
ATP6V1G2	0.580231	3.37e-29
YPEL4	0.580198	3.4e-29
CNRIP1	0.579933	3.65e-29
USH1C	0.579914	3.67e-29
CLCN4	0.57944	4.17e-29
AKAP11	0.578737	5.04e-29
LOC389033	0.578583	5.25e-29
TMCC2	0.578552	5.3e-29
PXK	0.578403	5.51e-29
DACT3	0.578076	6.02e-29
HINT3	0.577732	6.6e-29
UNC5A	0.577696	6.66e-29
CPEB1	0.577518	6.99e-29
SPNS2	0.57717	7.67e-29
PPP2R2B	0.576731	8.62e-29
PSD	0.575846	1.09e-28
C12orf76	0.575387	1.23e-28
TOM1L2	0.57502	1.36e-28
KCNB1	0.574807	1.44e-28
MTRNR2L1	0.574653	1.5e-28
DDN	0.574413	1.6e-28
FAM149B1	0.57437	1.62e-28
PACRG-AS1	0.573721	1.92e-28
MGAT4C	0.573614	1.97e-28
ANXA3	0.573219	2.19e-28
GPM6B	0.572739	2.49e-28
FP588	0.572433	2.69e-28
CAPN3	0.572152	2.9e-28
CAMK4	0.571864	3.13e-28
EFHA2	0.571347	3.58e-28
RAB33A	0.571306	3.62e-28
CLVS2	0.571114	3.81e-28
ANKS1B	0.56997	5.14e-28
PAR5	0.569907	5.22e-28
FBXL16	0.569628	5.62e-28
BCAS1	0.569606	5.65e-28
ARHGAP23	0.569127	6.4e-28
SLAIN1	0.56893	6.73e-28
PHYHIPL	0.568621	7.3e-28
PVRL1	0.568281	7.97e-28
PAR-SN	0.568166	8.21e-28
PPP2R2C	0.567959	8.66e-28
SNAP91	0.567676	9.32e-28
TRHDE-AS1	0.567546	9.64e-28
ADD3	0.566905	1.14e-27
ASB1	0.566887	1.14e-27
NKX6-2	0.566656	1.21e-27
FEZ1	0.566285	1.34e-27
PEX5L	0.566225	1.36e-27
GPD1L	0.565642	1.58e-27
NIPA1	0.565522	1.63e-27
RPS6KL1	0.565487	1.64e-27
ADIPOR2	0.564775	1.97e-27
MTUS1	0.564665	2.02e-27
CBLN2	0.564469	2.13e-27
ALDH5A1	0.564265	2.24e-27
ZC3H12B	0.56354	2.7e-27
IL17D	0.563526	2.71e-27
PTPN4	0.563458	2.76e-27
CYS1	0.563399	2.8e-27
SLC9A2	0.563191	2.95e-27
PTGDS	0.563177	2.96e-27
PHACTR3	0.563084	3.03e-27
TNR	0.56248	3.54e-27
TTC9B	0.562055	3.94e-27
KCTD8	0.562031	3.96e-27
HDAC4	0.562024	3.97e-27
KCNK4	0.561912	4.09e-27
ZRANB1	0.5619	4.1e-27
GABRA3	0.561813	4.19e-27
KLK6	0.561236	4.85e-27
RTN4R	0.561023	5.12e-27
SHANK3	0.560631	5.65e-27
LOC100302640	0.560503	5.84e-27
CHP2	0.56048	5.87e-27
DOK6	0.560383	6.02e-27
SLC16A8	0.560201	6.3e-27
SNCB	0.559965	6.69e-27
SNCG	0.559876	6.84e-27
CALY	0.559437	7.64e-27
SNCA	0.559235	8.04e-27
DNMBP-AS1	0.55882	8.92e-27
CDH20	0.558639	9.34e-27
SLC25A23	0.558552	9.54e-27
RAB3C	0.558532	9.59e-27
CHRNB2	0.558491	9.69e-27
LOC100271702	0.558127	1.06e-26
LINC00087	0.557835	1.14e-26
NECAB2	0.557741	1.17e-26
MPPED1	0.55754	1.23e-26
EZH1	0.557207	1.34e-26
TPTE2P1	0.55691	1.44e-26
SSTR1	0.556602	1.55e-26
KCNK12	0.556004	1.8e-26
MAPK8IP3	0.555931	1.84e-26
ANKRD40	0.555843	1.88e-26
ZNF483	0.555774	1.91e-26
CMTM4	0.55557	2.01e-26
RIMS1	0.555386	2.1e-26
ARHGEF26-AS1	0.555231	2.19e-26
TTPA	0.555002	2.31e-26
SCN3B	0.55468	2.51e-26
DKFZp779M0652	0.554278	2.77e-26
CERCAM	0.554241	2.79e-26
HDDC2	0.554226	2.8e-26
SNURF	0.553775	3.13e-26
PRLHR	0.55368	3.21e-26
ATOH8	0.553509	3.35e-26
CA11	0.553265	3.55e-26
ATP8A2	0.552767	4.02e-26
GJB1	0.552724	4.06e-26
TMEM170B	0.552633	4.15e-26
PSD2	0.552595	4.19e-26
FOLH1	0.552293	4.52e-26
KCNQ1DN	0.552103	4.73e-26
SORBS1	0.551862	5.02e-26
CPLX3	0.55178	5.12e-26
SLC35F3	0.551508	5.48e-26
CCNI2	0.55145	5.55e-26
CPEB3	0.551083	6.08e-26
SYN1	0.55073	6.62e-26
SYN2	0.550541	6.94e-26
DCTN1-AS1	0.550509	6.99e-26
DLGAP3	0.550351	7.27e-26
ZCCHC24	0.550302	7.35e-26
RASAL1	0.549185	9.65e-26
NMNAT2	0.549185	9.65e-26
SREBF2	0.549172	9.68e-26
LOC100289495	0.548889	1.04e-25
SRRM4	0.548791	1.06e-25
DNAJC6	0.548606	1.11e-25
TMEM257	0.548097	1.26e-25
MTSS1L	0.547843	1.34e-25
TRIM67	0.547654	1.4e-25
ATP1B1	0.547385	1.49e-25
GABRG2	0.547362	1.5e-25
LDHD	0.547277	1.53e-25
CRYL1	0.547265	1.54e-25
NEFM	0.546608	1.8e-25
CLN8	0.54641	1.89e-25
NOG	0.546359	1.91e-25
FBXO41	0.546048	2.06e-25
LRP11	0.545816	2.18e-25
CSMD1	0.5457	2.24e-25
LOC158696	0.545638	2.28e-25
GHITM	0.545521	2.34e-25
PORCN	0.54526	2.49e-25
APOD	0.545097	2.59e-25
CLCA4	0.545038	2.63e-25
WBP2	0.545012	2.64e-25
ARPP21	0.544848	2.75e-25
MTMR10	0.544689	2.86e-25
SLC12A2	0.54465	2.88e-25
RPS6KA2	0.544199	3.21e-25
RBFOX3	0.544113	3.28e-25
OAT	0.543734	3.59e-25
TMCC3	0.54365	3.66e-25
MAP1A	0.543522	3.78e-25
NRG3	0.543465	3.83e-25
CDK5R2	0.54335	3.94e-25
DSCAML1	0.543242	4.04e-25
STOX2	0.543164	4.11e-25
FRMPD1	0.543094	4.18e-25
C15orf59	0.542982	4.3e-25
CCDC85A	0.54286	4.42e-25
SLC45A3	0.542845	4.44e-25
LINC00086	0.542275	5.08e-25
SDPR	0.542255	5.11e-25
MBNL2	0.541771	5.73e-25
CPNE5	0.541149	6.64e-25
CRTAC1	0.541048	6.8e-25
CNDP1	0.540818	7.18e-25
ZFYVE20	0.540615	7.53e-25
TSPYL4	0.540539	7.67e-25
TNK2	0.540494	7.75e-25
HRSP12	0.540023	8.66e-25
SCG3	0.53934	1.02e-24
FAM19A4	0.538843	1.14e-24
UBL3	0.53879	1.16e-24
AVPI1	0.538644	1.2e-24
LOC100507377	0.538394	1.27e-24
MRO	0.538107	1.36e-24
ASIC2	0.537044	1.74e-24
SLC1A2	0.537038	1.75e-24
LOC100289650	0.537007	1.76e-24
MYOM1	0.53684	1.83e-24
AJAP1	0.536775	1.86e-24
CKMT1A	0.536753	1.87e-24
SPOCK1	0.536683	1.9e-24
CDHR1	0.536272	2.09e-24
TCEAL2	0.536156	2.14e-24
PGBD5	0.536118	2.16e-24
PBLD	0.536102	2.17e-24
RAP1GAP	0.535421	2.54e-24
NKIRAS1	0.53524	2.65e-24
DESI1	0.535226	2.66e-24
LOC100128946	0.535226	2.66e-24
STXBP5L	0.534733	2.98e-24
RCBTB1	0.534587	3.09e-24
GABARAPL2	0.533902	3.62e-24
CES4A	0.533512	3.96e-24
LOC100131096	0.533451	4.01e-24
STX7	0.533294	4.16e-24
FAM161B	0.532398	5.11e-24
UBE2QL1	0.532314	5.21e-24
HSD17B6	0.531973	5.64e-24
IGSF8	0.531536	6.23e-24
SCD5	0.531478	6.32e-24
HHIP	0.531333	6.53e-24
GALNTL1	0.530774	7.42e-24
GPR61	0.53022	8.42e-24
TYRO3	0.529972	8.92e-24
MTRNR2L6	0.529623	9.65e-24
SULT4A1	0.529546	9.82e-24
DISP2	0.529505	9.92e-24
ARNT2	0.528868	1.15e-23
STXBP5-AS1	0.52863	1.21e-23
EMX2	0.52849	1.25e-23
CYTH1	0.528429	1.27e-23
HSPA2	0.528126	1.36e-23
INPP1	0.528037	1.38e-23
CD22	0.527624	1.52e-23
TRHDE	0.527579	1.54e-23
HERC2	0.527419	1.59e-23
MYOZ1	0.527262	1.65e-23
FGF13	0.527101	1.71e-23
FAM57B	0.52678	1.84e-23
TMEFF2	0.526037	2.17e-23
EHD3	0.525898	2.24e-23
SGIP1	0.525699	2.35e-23
LRP4	0.525665	2.36e-23
ATCAY	0.525283	2.58e-23
LOC100507472	0.525067	2.7e-23
PEA15	0.525056	2.71e-23
APBB1	0.524951	2.78e-23
LOC201617	0.524864	2.83e-23
ANKRD29	0.524762	2.9e-23
GOT1	0.52465	2.97e-23
FLRT1	0.524621	2.99e-23
BTBD16	0.524534	3.05e-23
MAPK8IP1	0.524487	3.08e-23
TMEM196	0.524392	3.15e-23
GCSHP3	0.524356	3.17e-23
TTBK2	0.524145	3.33e-23
MLLT6	0.523968	3.46e-23
MOB3B	0.523777	3.61e-23
ARL3	0.523752	3.63e-23
ALDH1A1	0.523681	3.69e-23
NRXN2	0.523618	3.74e-23
NEURL	0.523498	3.84e-23
ENPP4	0.523108	4.19e-23
KIAA1045	0.522804	4.49e-23
CALM1	0.522751	4.54e-23
RLTPR	0.522636	4.66e-23
CAMKV	0.522605	4.69e-23
FRY	0.522521	4.78e-23
SLC25A41	0.522521	4.78e-23
TUBG2	0.522375	4.94e-23
C10orf116	0.522336	4.98e-23
MGC16275	0.522093	5.25e-23
TMEM59L	0.521895	5.49e-23
FAM229B	0.521585	5.88e-23
ULK2	0.521575	5.89e-23
SLC18A2	0.521403	6.12e-23
LOC79015	0.520996	6.7e-23
CELF4	0.520954	6.77e-23
NEGR1	0.520798	7e-23
PHLPP1	0.520664	7.21e-23
ZBTB47	0.520287	7.84e-23
RGS7BP	0.52008	8.21e-23
LOC100128675	0.52006	8.24e-23
THRA	0.519636	9.05e-23
LINC00599	0.519585	9.15e-23
MTRNR2L2	0.519576	9.17e-23
HMGA1P7	0.519573	9.18e-23
CDR1	0.519521	9.28e-23
KCTD16	0.519406	9.52e-23
LOC150568	0.519367	9.6e-23
TPM1	0.51923	9.9e-23
SLIT1	0.519014	1.04e-22
TSPAN8	0.518823	1.08e-22
SPATA2	0.518716	1.11e-22
CLTA	0.51859	1.14e-22
LOC100132273	0.518349	1.2e-22
CLIP4	0.518254	1.23e-22
GPM6A	0.518109	1.27e-22
LOC283683	0.51804	1.29e-22
LOC730811	0.517887	1.33e-22
GALNT13	0.517772	1.36e-22
RASSF2	0.517543	1.43e-22
PNMA6C	0.51738	1.49e-22
SPRNP1	0.517368	1.49e-22
RNF125	0.517202	1.54e-22
SRRM3	0.517057	1.59e-22
EML2	0.516935	1.64e-22
FCHO1	0.516761	1.7e-22
RHBDL3	0.51665	1.74e-22
C22orf39	0.516644	1.74e-22
RERGL	0.516634	1.75e-22
TRAM1L1	0.516556	1.78e-22
SLC25A27	0.516536	1.79e-22
LHFPL1	0.5165	1.8e-22
PRODH	0.516353	1.86e-22
RUSC2	0.516035	1.99e-22
CLDND1	0.51587	2.07e-22
CEND1	0.515842	2.08e-22
LOC286186	0.515777	2.11e-22
PPP1R13B	0.51565	2.17e-22
SPRN	0.515502	2.24e-22
SLC1A4	0.515265	2.36e-22
RGCC	0.515244	2.37e-22
REPS2	0.515232	2.37e-22
SLC22A15	0.514873	2.56e-22
SYT16	0.514775	2.62e-22
BEND3P3	0.514646	2.69e-22
PLEKHA6	0.514548	2.75e-22
BTBD17	0.514453	2.81e-22
RND1	0.514392	2.85e-22
CLVS1	0.51432	2.89e-22
GCSH	0.51417	2.99e-22
FRMPD4	0.514165	2.99e-22
SLC17A7	0.514033	3.08e-22
MCMDC2	0.514001	3.1e-22
SNORA8	0.513982	3.11e-22
TMOD2	0.513843	3.21e-22
TTC7B	0.513776	3.25e-22
KIAA1147	0.513271	3.63e-22
LMO3	0.513268	3.63e-22
PPP1R1B	0.513176	3.7e-22
SLC6A17	0.51271	4.09e-22
B3GNT1	0.512607	4.19e-22
LRP1B	0.512287	4.48e-22
MAN2A2	0.51226	4.51e-22
PON3	0.512149	4.62e-22
EML5	0.512004	4.77e-22
APBA1	0.51199	4.78e-22
C18orf32	0.511941	4.83e-22
DHCR24	0.511795	4.98e-22
UBR3	0.511697	5.09e-22
RAB11FIP2	0.511685	5.1e-22
DDHD2	0.511633	5.16e-22
PDE2A	0.511593	5.21e-22
CREG2	0.510332	6.82e-22
NINJ2	0.510108	7.15e-22
NTM	0.510029	7.28e-22
CHD5	0.509736	7.75e-22
RUFY3	0.509666	7.86e-22
FLJ16779	0.509646	7.9e-22
PRKCE	0.509319	8.47e-22
NCAM2	0.509312	8.48e-22
SHISA9	0.509269	8.56e-22
CYP7B1	0.509187	8.71e-22
DPP10	0.509011	9.04e-22
TRIM23	0.508746	9.56e-22
OLFM4	0.508507	1.01e-21
ADAM11	0.508224	1.07e-21
KCNMB4	0.50799	1.12e-21
RALGPS1	0.507777	1.17e-21
NAGPA-AS1	0.50771	1.19e-21
CABP1	0.507683	1.2e-21
LYRM7	0.507397	1.27e-21
EVI2A	0.507393	1.27e-21
PPP1R12B	0.507217	1.32e-21
LYRM9	0.507204	1.33e-21
PRKCQ-AS1	0.507032	1.38e-21
LOC100288346	0.506877	1.42e-21
PNMA3	0.506864	1.43e-21
KCNK3	0.506651	1.49e-21
COBL	0.506485	1.54e-21
MAL2	0.506443	1.56e-21
SLC6A1-AS1	0.506428	1.56e-21
NAT8L	0.506374	1.58e-21
TCEAL5	0.506353	1.59e-21
NCR3LG1	0.506339	1.59e-21
PRNP	0.506085	1.68e-21
HMGCLL1	0.506062	1.69e-21
PTPRT	0.505971	1.72e-21
GRM5	0.505357	1.96e-21
RTKN	0.505255	2e-21
LOC283070	0.504883	2.16e-21
PRKCG	0.504813	2.2e-21
ST6GALNAC3	0.504338	2.43e-21
LYNX1	0.504025	2.59e-21
CACNG3	0.503905	2.66e-21
ADARB2-AS1	0.503874	2.67e-21
DNAJC18	0.50387	2.68e-21
CHRM4	0.503848	2.69e-21
SIRPA	0.503827	2.7e-21
DEAF1	0.503796	2.72e-21
MADCAM1	0.503663	2.79e-21
GABRB1	0.503649	2.8e-21
ATP10A	0.503449	2.92e-21
STAR	0.503357	2.98e-21
KLHL2	0.503013	3.2e-21
CRYZL1	0.502953	3.24e-21
GDF10	0.502931	3.25e-21
CCK	0.50274	3.39e-21
GABARAPL1	0.502726	3.4e-21
TIAF1	0.502507	3.56e-21
PHYHIP	0.502439	3.61e-21
OCIAD1	0.502437	3.61e-21
DGCR10	0.502414	3.63e-21
KIRREL3	0.502376	3.65e-21
KNDC1	0.502145	3.83e-21
LOC285484	0.502009	3.94e-21
DGKE	0.501924	4.01e-21
FLJ42875	0.501851	4.08e-21
OR7A5	0.501756	4.16e-21
GNAZ	0.501601	4.29e-21
DNAJC27	0.501246	4.62e-21
GRIN1	0.501236	4.63e-21
CHST1	0.500945	4.92e-21
VSNL1	0.500784	5.09e-21
LOC283856	0.500598	5.29e-21
C9orf172	0.50055	5.34e-21
SNX32	0.500401	5.51e-21
ZDHHC11	0.500341	5.57e-21
LRRC4	0.500223	5.71e-21
LOC284578	0.500168	5.78e-21
MTRNR2L8	0.500109	5.85e-21
CDH18	0.500052	5.92e-21
USP12	0.500001	5.98e-21
GAPT	-0.500074	5.89e-21
GTF2B	-0.500081	5.88e-21
PLXND1	-0.500164	5.78e-21
GCC1	-0.500262	5.67e-21
ZNF584	-0.500302	5.62e-21
CENPH	-0.500319	5.6e-21
DRAXIN	-0.500421	5.48e-21
BRI3	-0.500431	5.47e-21
PLBD1	-0.500488	5.41e-21
SMARCE1	-0.500569	5.32e-21
PARP9	-0.500637	5.24e-21
SLN	-0.501092	4.77e-21
HAUS5	-0.501106	4.76e-21
PLXNB2	-0.501158	4.71e-21
APOBEC3G	-0.501284	4.59e-21
RRAS	-0.501312	4.56e-21
ELL	-0.501332	4.54e-21
HJURP	-0.501366	4.51e-21
C5orf15	-0.501559	4.33e-21
CLEC18B	-0.501779	4.14e-21
TSPAN6	-0.502234	3.76e-21
B4GALT3	-0.502337	3.68e-21
EMILIN2	-0.502371	3.66e-21
ZNF230	-0.502439	3.61e-21
CCNL2	-0.502584	3.5e-21
GLE1	-0.502648	3.45e-21
FKBP7	-0.502653	3.45e-21
ORMDL2	-0.502662	3.44e-21
B4GALT1	-0.50298	3.22e-21
LAPTM4A	-0.502982	3.22e-21
FAM105B	-0.503015	3.2e-21
CD99P1	-0.503364	2.97e-21
PBDC1	-0.503556	2.86e-21
EHBP1L1	-0.503768	2.73e-21
TDO2	-0.503866	2.68e-21
SEC61B	-0.504355	2.42e-21
APOBR	-0.504377	2.41e-21
LPCAT3	-0.504443	2.37e-21
TRIM38	-0.504609	2.29e-21
LRWD1	-0.504683	2.26e-21
CDCA4	-0.504717	2.24e-21
LTBP2	-0.504774	2.21e-21
FAM109B	-0.504777	2.21e-21
CHAF1A	-0.505172	2.04e-21
COL15A1	-0.505215	2.02e-21
GALNT10	-0.505283	1.99e-21
GPR84	-0.505331	1.97e-21
ECSCR	-0.505426	1.93e-21
ZNF436	-0.505541	1.88e-21
ABHD15	-0.505679	1.83e-21
KDELC2	-0.505904	1.75e-21
NCAPG	-0.50593	1.74e-21
BICD1	-0.505933	1.73e-21
LOC400043	-0.505951	1.73e-21
PRKRIP1	-0.506013	1.71e-21
EXOC3L1	-0.506107	1.67e-21
NAB2	-0.50647	1.55e-21
B3GALT6	-0.506477	1.55e-21
BRCA2	-0.506806	1.44e-21
GMFG	-0.506887	1.42e-21
NDUFV3	-0.507202	1.33e-21
DCAF15	-0.507375	1.28e-21
BATF3	-0.507449	1.26e-21
ZC3H12A	-0.50747	1.25e-21
SRPR	-0.507498	1.25e-21
TYMP	-0.507503	1.25e-21
NRP1	-0.507534	1.24e-21
LOX	-0.507641	1.21e-21
ARRDC3	-0.507674	1.2e-21
RBBP8	-0.507729	1.19e-21
MARVELD1	-0.507831	1.16e-21
COPG1	-0.507888	1.15e-21
DISP1	-0.508114	1.09e-21
MDK	-0.50814	1.09e-21
LCP2	-0.508151	1.09e-21
RIT1	-0.508279	1.06e-21
UTP6	-0.508338	1.04e-21
FURIN	-0.508387	1.03e-21
HOXC4	-0.508535	1e-21
RNASEH2A	-0.508697	9.66e-22
TRNAU1AP	-0.508782	9.49e-22
C1S	-0.508929	9.2e-22
PEX13	-0.509167	8.75e-22
ICAM1	-0.509898	7.48e-22
YRDC	-0.509907	7.47e-22
PTRF	-0.50992	7.45e-22
DCP1B	-0.510346	6.8e-22
PTBP1	-0.510408	6.71e-22
GGCX	-0.510442	6.66e-22
C2orf29	-0.510644	6.38e-22
TRAM1	-0.510777	6.2e-22
PLAGL2	-0.510912	6.02e-22
BTG3	-0.510925	6.01e-22
TCF3	-0.510968	5.95e-22
DOK3	-0.510989	5.93e-22
GPRC5A	-0.511172	5.7e-22
CDK1	-0.511242	5.61e-22
B2M	-0.51128	5.57e-22
IFT57	-0.511307	5.54e-22
EPHA2	-0.511343	5.49e-22
ULBP2	-0.511434	5.39e-22
CCNF	-0.511505	5.3e-22
PECAM1	-0.511542	5.26e-22
SLFN12	-0.511592	5.21e-22
NUDT19	-0.511805	4.97e-22
TWISTNB	-0.511825	4.95e-22
C5orf34	-0.511927	4.85e-22
GALNT5	-0.511947	4.82e-22
DDX27	-0.512139	4.63e-22
DOK2	-0.512212	4.56e-22
FCGRT	-0.512277	4.49e-22
SLC2A4RG	-0.512377	4.4e-22
BAZ1B	-0.512431	4.35e-22
ZAK	-0.512633	4.16e-22
TXNDC5	-0.51282	4e-22
HMGN2	-0.512845	3.98e-22
NAGA	-0.512957	3.88e-22
ARSJ	-0.512985	3.86e-22
ABT1	-0.513061	3.8e-22
ZNF526	-0.513086	3.78e-22
NUMBL	-0.513119	3.75e-22
BDKRB2	-0.513132	3.74e-22
ITGB1	-0.513292	3.61e-22
TMCO4	-0.513691	3.31e-22
MIS18A	-0.51376	3.26e-22
SESN2	-0.513873	3.18e-22
ZNF530	-0.513885	3.18e-22
NTAN1	-0.514091	3.04e-22
MRTO4	-0.514108	3.03e-22
NR2C2AP	-0.514398	2.84e-22
PTGIR	-0.51442	2.83e-22
IFRD2	-0.51446	2.8e-22
GALM	-0.514539	2.76e-22
PLXDC1	-0.514759	2.63e-22
PRIM2	-0.514767	2.62e-22
TUBG1	-0.514846	2.58e-22
PPP1R14B	-0.514958	2.52e-22
MAK16	-0.515111	2.44e-22
GIT2	-0.515212	2.38e-22
PTP4A3	-0.515309	2.33e-22
POLQ	-0.515349	2.31e-22
PNP	-0.515631	2.18e-22
PXDN	-0.5158	2.1e-22
C1orf162	-0.515802	2.1e-22
RHOJ	-0.516315	1.87e-22
MIR22HG	-0.516405	1.84e-22
PRICKLE3	-0.516671	1.73e-22
EXOSC3	-0.516747	1.71e-22
PNRC2	-0.516764	1.7e-22
PPP1R15A	-0.516775	1.7e-22
CASP4	-0.516899	1.65e-22
RFWD3	-0.517135	1.57e-22
KIAA0020	-0.517168	1.56e-22
FMOD	-0.517245	1.53e-22
TWSG1	-0.517849	1.34e-22
CLEC11A	-0.517924	1.32e-22
SLC30A5	-0.517934	1.32e-22
ERCC6L	-0.518263	1.22e-22
KPNA6	-0.51835	1.2e-22
LBX2-AS1	-0.518399	1.19e-22
ZSCAN5A	-0.518399	1.19e-22
WARS2	-0.518422	1.18e-22
TYW1	-0.518818	1.08e-22
CENPK	-0.518839	1.08e-22
EFEMP2	-0.518906	1.06e-22
DPH2	-0.518929	1.06e-22
LAMC3	-0.518943	1.05e-22
PTMS	-0.51914	1.01e-22
SMC5	-0.519265	9.82e-23
ZNF581	-0.519345	9.65e-23
EN1	-0.51946	9.41e-23
ARHGDIB	-0.51949	9.35e-23
SP100	-0.519538	9.25e-23
CD163	-0.519668	8.99e-23
CA3	-0.519789	8.75e-23
KIAA0101	-0.519824	8.68e-23
PDCL3	-0.519975	8.4e-23
MIR155HG	-0.520038	8.28e-23
PDLIM7	-0.520058	8.25e-23
BTN2A2	-0.520141	8.1e-23
PHLDA2	-0.520313	7.8e-23
CNN2	-0.520362	7.71e-23
TCIRG1	-0.520386	7.67e-23
U2AF2	-0.520471	7.53e-23
LYZ	-0.520611	7.3e-23
HSPA7	-0.520764	7.06e-23
CCL2	-0.520788	7.02e-23
PNO1	-0.520913	6.83e-23
IGFBP7	-0.521006	6.69e-23
NUCB1	-0.52107	6.59e-23
PSMD9	-0.521098	6.55e-23
FAP	-0.521425	6.09e-23
LOC100506385	-0.521474	6.03e-23
TDG	-0.521733	5.69e-23
PLAU	-0.521829	5.57e-23
THBS1	-0.522104	5.24e-23
ZNF765	-0.522218	5.11e-23
HOXD10	-0.522269	5.05e-23
COQ2	-0.522302	5.02e-23
PNKP	-0.522488	4.81e-23
TM9SF1	-0.522621	4.67e-23
ESM1	-0.52275	4.54e-23
DIRAS3	-0.522802	4.49e-23
SEC31A	-0.522965	4.33e-23
POP4	-0.523135	4.17e-23
ANPEP	-0.523226	4.08e-23
TWF2	-0.523279	4.04e-23
CNOT3	-0.523355	3.97e-23
CENPA	-0.523394	3.93e-23
KDELC1	-0.523408	3.92e-23
SUSD2	-0.523523	3.82e-23
MAPKAPK2	-0.523716	3.66e-23
SLC25A37	-0.523784	3.61e-23
CSRP2	-0.52415	3.32e-23
HLA-DRA	-0.52421	3.28e-23
FEM1C	-0.52422	3.27e-23
PLAT	-0.524305	3.21e-23
CKS1B	-0.524305	3.21e-23
TTC4	-0.524681	2.95e-23
GSG2	-0.524749	2.9e-23
ZC3HAV1	-0.524778	2.89e-23
HSD3B7	-0.525159	2.65e-23
SLC11A1	-0.525219	2.61e-23
ITPA	-0.525434	2.49e-23
NANS	-0.525455	2.48e-23
RAC2	-0.525686	2.35e-23
ITGA11	-0.525846	2.27e-23
KIFC1	-0.525861	2.26e-23
HEATR3	-0.52588	2.25e-23
NOM1	-0.525911	2.24e-23
BTBD19	-0.52601	2.19e-23
CDKN2C	-0.526259	2.07e-23
MAP2K3	-0.526369	2.02e-23
HOXD11	-0.526388	2.01e-23
RCN1	-0.526448	1.98e-23
CMTM3	-0.526534	1.94e-23
RER1	-0.52662	1.91e-23
CSNK1G1	-0.526673	1.88e-23
S100A4	-0.526864	1.8e-23
PABPC1L	-0.526975	1.76e-23
PCSK7	-0.52709	1.71e-23
CELSR1	-0.527363	1.61e-23
SBNO2	-0.527414	1.59e-23
NOTCH3	-0.527602	1.53e-23
ESCO2	-0.527712	1.49e-23
ISG20	-0.527739	1.48e-23
CDKN3	-0.527761	1.47e-23
MPZL2	-0.52777	1.47e-23
SEPN1	-0.527923	1.42e-23
PSMB2	-0.527951	1.41e-23
CTSC	-0.528022	1.39e-23
BACE2	-0.528059	1.38e-23
HEXA	-0.52826	1.32e-23
UBE3C	-0.528291	1.31e-23
NES	-0.528447	1.26e-23
DPYD	-0.528482	1.25e-23
SPRY1	-0.528599	1.22e-23
CREB3L2	-0.529016	1.11e-23
YIPF2	-0.529055	1.1e-23
EDEM1	-0.529069	1.1e-23
TMUB1	-0.529286	1.04e-23
HMGXB3	-0.52964	9.62e-24
SF3B4	-0.529838	9.19e-24
DUSP14	-0.529979	8.9e-24
TMEM109	-0.529985	8.89e-24
PHLDB3	-0.530273	8.32e-24
NCSTN	-0.530324	8.23e-24
VCL	-0.530331	8.21e-24
EPHB4	-0.530494	7.91e-24
INPPL1	-0.530531	7.85e-24
ARPC1B	-0.530575	7.77e-24
TOP2A	-0.530606	7.71e-24
LINC00346	-0.530814	7.35e-24
UBE2J2	-0.531027	7.01e-24
RPN2	-0.531063	6.95e-24
GALNS	-0.531449	6.36e-24
CAV1	-0.531693	6.01e-24
DBF4	-0.531906	5.73e-24
LEPREL2	-0.531982	5.63e-24
ADPGK	-0.532031	5.57e-24
C11orf24	-0.532214	5.34e-24
ERGIC3	-0.532288	5.25e-24
ZMPSTE24	-0.532304	5.23e-24
HIST1H2BJ	-0.53246	5.04e-24
NUAK2	-0.532611	4.87e-24
C19orf24	-0.53272	4.75e-24
CHEK1	-0.532867	4.59e-24
S100A3	-0.532903	4.55e-24
ADAM19	-0.532971	4.48e-24
SPC24	-0.533152	4.3e-24
EIF4G2	-0.533162	4.29e-24
SERBP1	-0.533457	4.01e-24
C11orf82	-0.533583	3.89e-24
NRM	-0.533879	3.64e-24
SNRPG	-0.533926	3.6e-24
MOB1A	-0.534156	3.41e-24
MYH9	-0.534265	3.33e-24
PI4K2B	-0.534293	3.3e-24
LAP3	-0.534468	3.17e-24
LXN	-0.534817	2.93e-24
CHRNA9	-0.534818	2.93e-24
SAMD9L	-0.535233	2.66e-24
AP5Z1	-0.535292	2.62e-24
ALG6	-0.535318	2.61e-24
MREG	-0.535531	2.48e-24
HK3	-0.53565	2.41e-24
DNTTIP1	-0.5361	2.17e-24
C1orf226	-0.536381	2.03e-24
C5AR1	-0.536627	1.92e-24
MICALL2	-0.536674	1.9e-24
LOC284454	-0.536691	1.89e-24
GMPPA	-0.536711	1.88e-24
RRP36	-0.536832	1.83e-24
GLIPR1	-0.53686	1.82e-24
HAUS1	-0.536963	1.78e-24
PDCD1LG2	-0.536965	1.78e-24
CSNK1G2	-0.537332	1.63e-24
ETHE1	-0.537501	1.57e-24
STAT3	-0.537562	1.54e-24
WDR34	-0.537743	1.48e-24
TIMELESS	-0.5378	1.46e-24
MEAF6	-0.53803	1.38e-24
DPH3	-0.538107	1.36e-24
TOR3A	-0.538449	1.25e-24
SGSH	-0.538901	1.13e-24
MYL12A	-0.538946	1.12e-24
GRAMD1A	-0.539032	1.09e-24
DCPS	-0.539071	1.08e-24
FAM83D	-0.539446	9.93e-25
DHX34	-0.539597	9.58e-25
CCDC86	-0.5396	9.57e-25
AIM1	-0.539647	9.47e-25
CLEC2B	-0.539987	8.74e-25
CKS2	-0.540021	8.67e-25
CA9	-0.540168	8.37e-25
FAM115C	-0.54033	8.06e-25
TPST1	-0.540419	7.89e-25
NIP7	-0.540512	7.72e-25
CTTN	-0.540696	7.39e-25
PLAUR	-0.541014	6.86e-25
LOC100505812	-0.541021	6.84e-25
SRSF10	-0.54108	6.75e-25
TMSB4X	-0.541117	6.69e-25
CARM1	-0.541154	6.63e-25
ADAMTS7	-0.54175	5.76e-25
ESPL1	-0.541791	5.7e-25
ITGA1	-0.541792	5.7e-25
TMEM159	-0.542048	5.36e-25
GATAD2A	-0.542084	5.32e-25
CDR2	-0.542195	5.18e-25
STK17A	-0.542365	4.98e-25
RCAN1	-0.542458	4.87e-25
POM121C	-0.542593	4.71e-25
GINS1	-0.542774	4.51e-25
PTTG1	-0.543075	4.2e-25
SAT1	-0.543241	4.04e-25
NID2	-0.543369	3.92e-25
TMEM60	-0.543489	3.81e-25
RNF122	-0.543611	3.7e-25
SNAI2	-0.543627	3.68e-25
SH3BGRL3	-0.54367	3.65e-25
TNFAIP6	-0.544053	3.33e-25
LATS2	-0.544239	3.18e-25
TRIP13	-0.544274	3.16e-25
RPAP2	-0.544415	3.05e-25
SEMA3F	-0.54457	2.94e-25
PRMT6	-0.544862	2.74e-25
MRPS15	-0.544901	2.72e-25
RPS2	-0.545006	2.65e-25
RNASE2	-0.545256	2.49e-25
NOP14	-0.54531	2.46e-25
NEIL3	-0.545376	2.42e-25
FZD1	-0.545619	2.29e-25
SRM	-0.54581	2.18e-25
GAL3ST4	-0.545872	2.15e-25
ZNF45	-0.546202	1.99e-25
XRN2	-0.546271	1.95e-25
AAED1	-0.546275	1.95e-25
CSTA	-0.546431	1.88e-25
CA13	-0.546576	1.82e-25
AJUBA	-0.546668	1.78e-25
C1orf174	-0.546707	1.76e-25
PTPN12	-0.546963	1.65e-25
PLVAP	-0.547695	1.39e-25
PIAS3	-0.547865	1.33e-25
C1orf109	-0.547936	1.31e-25
HNRNPAB	-0.548081	1.26e-25
DNALI1	-0.548205	1.22e-25
LSP1	-0.548488	1.14e-25
TAGLN2	-0.548636	1.1e-25
IFI16	-0.548858	1.05e-25
DTYMK	-0.549081	9.9e-26
SMIM3	-0.549139	9.76e-26
YKT6	-0.550527	6.96e-26
GPC1	-0.550624	6.8e-26
LEPRE1	-0.550656	6.75e-26
ZBTB8OS	-0.550678	6.71e-26
HM13	-0.550831	6.46e-26
EVA1B	-0.550837	6.45e-26
PPP1R18	-0.550997	6.21e-26
FAM86DP	-0.551608	5.34e-26
EXOC3L2	-0.551696	5.23e-26
ZNF259	-0.551794	5.1e-26
NEU1	-0.551841	5.05e-26
DAPK3	-0.551887	4.99e-26
FAM126A	-0.551894	4.98e-26
OSTC	-0.551919	4.95e-26
PCDH12	-0.551992	4.86e-26
SNIP1	-0.552022	4.83e-26
TOR4A	-0.552052	4.79e-26
TGFB1	-0.552122	4.71e-26
KLHDC8A	-0.552215	4.6e-26
IER5L	-0.552251	4.56e-26
GTSE1	-0.552568	4.22e-26
ADPRHL2	-0.552667	4.12e-26
DPY19L1	-0.552886	3.9e-26
EHD4	-0.553632	3.25e-26
NID1	-0.553699	3.19e-26
RPIA	-0.553845	3.08e-26
CD63	-0.553952	3e-26
SLAIN2	-0.554044	2.93e-26
SLC39A7	-0.554135	2.87e-26
GNPDA1	-0.554178	2.84e-26
S100A6	-0.554407	2.68e-26
CENPF	-0.554667	2.51e-26
HMOX1	-0.554742	2.47e-26
MRPL32	-0.554806	2.43e-26
DNAJC8	-0.554863	2.39e-26
KCNE3	-0.555141	2.24e-26
GEMIN6	-0.555164	2.22e-26
IGF2BP3	-0.555193	2.21e-26
F2R	-0.55525	2.18e-26
TM4SF1	-0.555344	2.13e-26
MGP	-0.555423	2.08e-26
FAM114A2	-0.555445	2.07e-26
KIF14	-0.555455	2.07e-26
GPR65	-0.555547	2.02e-26
SLC25A43	-0.555562	2.01e-26
STK40	-0.555946	1.83e-26
AP1S2	-0.556651	1.54e-26
EIF4EBP1	-0.557333	1.29e-26
PSMC2	-0.557428	1.26e-26
PYGL	-0.557458	1.25e-26
YY2	-0.557698	1.18e-26
HSP90B1	-0.557859	1.14e-26
CKAP2L	-0.558137	1.06e-26
PRPF31	-0.558383	9.96e-27
MMP9	-0.558758	9.06e-27
TUBB	-0.558883	8.78e-27
SHFM1	-0.558961	8.61e-27
BUB1B	-0.5591	8.31e-27
PVT1	-0.559175	8.16e-27
MCAM	-0.559577	7.37e-27
MICB	-0.559652	7.24e-27
CD58	-0.559717	7.12e-27
PLK3	-0.559722	7.11e-27
RFTN1	-0.559838	6.9e-27
ACTN4	-0.560138	6.4e-27
UAP1	-0.560387	6.01e-27
PGM2	-0.560689	5.57e-27
RAD18	-0.560771	5.46e-27
MAP3K14	-0.561065	5.07e-27
LSM12	-0.561204	4.89e-27
BUD31	-0.561852	4.15e-27
B3GALNT2	-0.561889	4.11e-27
ACTB	-0.561997	4e-27
ARPC5	-0.562217	3.78e-27
S1PR3	-0.562392	3.62e-27
SH2B3	-0.562603	3.43e-27
APOBEC3C	-0.562992	3.1e-27
ENTPD7	-0.563141	2.99e-27
TAF12	-0.563546	2.7e-27
PCDH18	-0.563599	2.66e-27
SLC2A10	-0.563685	2.6e-27
RNFT1	-0.563878	2.48e-27
SMO	-0.564075	2.35e-27
ZNF761	-0.5641	2.34e-27
PRR11	-0.564263	2.24e-27
IPO4	-0.564274	2.24e-27
LY96	-0.564557	2.08e-27
SNRPB	-0.564639	2.04e-27
MGAT2	-0.565058	1.83e-27
LRRC59	-0.565253	1.74e-27
LEPREL4	-0.565534	1.62e-27
SMIM4	-0.565625	1.58e-27
TTYH3	-0.565663	1.57e-27
ARF6	-0.565729	1.54e-27
SRF	-0.566864	1.15e-27
ADM	-0.567026	1.1e-27
HLA-B	-0.567082	1.09e-27
FTSJ2	-0.567456	9.87e-28
E2F7	-0.567685	9.3e-28
TMEM69	-0.567981	8.62e-28
NUP205	-0.568125	8.3e-28
PLOD2	-0.568265	8e-28
SECTM1	-0.568342	7.85e-28
PDCD5	-0.568403	7.72e-28
VAT1	-0.568428	7.67e-28
S100A10	-0.56853	7.47e-28
IRF1	-0.568755	7.05e-28
TROAP	-0.569146	6.37e-28
SRSF9	-0.569183	6.31e-28
SNHG12	-0.569187	6.3e-28
THBD	-0.569199	6.28e-28
NFIL3	-0.569578	5.69e-28
CCNA2	-0.569614	5.64e-28
NOP10	-0.569632	5.61e-28
GAS2L3	-0.569793	5.38e-28
OSMR	-0.569923	5.2e-28
GRWD1	-0.570093	4.97e-28
MYO1G	-0.570149	4.9e-28
KDELR3	-0.570183	4.86e-28
HSPA6	-0.570412	4.58e-28
BAK1	-0.570879	4.05e-28
PLSCR1	-0.571256	3.67e-28
SNTB2	-0.571427	3.51e-28
SLC26A2	-0.571463	3.48e-28
DHRSX	-0.57156	3.39e-28
MUL1	-0.571987	3.03e-28
TXNDC17	-0.572211	2.86e-28
E2F4	-0.572428	2.7e-28
NRAS	-0.57284	2.42e-28
FOSL1	-0.573062	2.28e-28
AGRN	-0.573335	2.12e-28
ZNF593	-0.573533	2.02e-28
HSPB11	-0.573912	1.82e-28
JAKMIP2	-0.57485	1.42e-28
DTX3L	-0.575508	1.19e-28
EXT1	-0.575636	1.15e-28
TMEM255B	-0.57618	9.99e-29
PPM1G	-0.576744	8.59e-29
TMEM39B	-0.577294	7.42e-29
ABCD1	-0.577719	6.62e-29
MMP11	-0.577905	6.3e-29
EN2	-0.57807	6.03e-29
ARHGAP18	-0.578316	5.64e-29
TMEM45A	-0.578361	5.57e-29
LOC154761	-0.578504	5.36e-29
PHF13	-0.578546	5.3e-29
SERTAD1	-0.578752	5.02e-29
OST4	-0.578771	4.99e-29
CD151	-0.578963	4.74e-29
ZDHHC5	-0.579354	4.27e-29
FBXO42	-0.57994	3.64e-29
NUP37	-0.580107	3.48e-29
TP53I13	-0.580335	3.27e-29
MSN	-0.580446	3.18e-29
ST8SIA4	-0.580474	3.15e-29
CFI	-0.580712	2.96e-29
PTX3	-0.580812	2.88e-29
GUSB	-0.580828	2.87e-29
IBSP	-0.581039	2.71e-29
IQGAP3	-0.581243	2.56e-29
EHD2	-0.581295	2.52e-29
NANP	-0.581519	2.38e-29
FOXD1	-0.58163	2.31e-29
PSME2	-0.581644	2.3e-29
PARPBP	-0.581708	2.26e-29
CARD16	-0.581713	2.25e-29
SLC30A7	-0.581769	2.22e-29
HLX	-0.582284	1.93e-29
MXRA5	-0.582287	1.93e-29
HIST1H2BK	-0.582558	1.79e-29
PLOD3	-0.582772	1.69e-29
SHQ1	-0.582975	1.6e-29
RAB13	-0.58321	1.5e-29
STAB1	-0.583245	1.49e-29
MAP3K6	-0.583361	1.44e-29
EFNB1	-0.583465	1.4e-29
CDCA3	-0.583474	1.4e-29
CCDC137	-0.583542	1.37e-29
LOXL1	-0.583755	1.29e-29
GADD45A	-0.583801	1.28e-29
CHST14	-0.583963	1.22e-29
FBXL12	-0.584413	1.08e-29
CDC20	-0.584577	1.03e-29
ERP44	-0.584601	1.02e-29
LRRC42	-0.584795	9.72e-30
ARAP3	-0.585023	9.13e-30
ICMT	-0.58534	8.36e-30
SERPINE1	-0.585931	7.11e-30
NUP85	-0.586039	6.9e-30
ARF4	-0.586146	6.7e-30
TPM4	-0.58623	6.55e-30
CTPS1	-0.586392	6.26e-30
TMSB10	-0.58647	6.13e-30
TEAD3	-0.586513	6.05e-30
FAM114A1	-0.586665	5.81e-30
RAB8A	-0.586987	5.31e-30
MRPL37	-0.587089	5.16e-30
WDR1	-0.587094	5.16e-30
DNAJB1	-0.587311	4.86e-30
RAP2B	-0.587485	4.63e-30
IGFBP5	-0.587617	4.46e-30
C1RL	-0.588032	3.98e-30
KDM4A	-0.588147	3.85e-30
HS2ST1	-0.588482	3.51e-30
TRIP10	-0.588547	3.45e-30
CLEC5A	-0.588645	3.35e-30
HEXB	-0.588705	3.3e-30
SIX5	-0.590158	2.2e-30
FAM46A	-0.590464	2.02e-30
LRRN4CL	-0.590552	1.97e-30
CYR61	-0.590872	1.8e-30
LUM	-0.590988	1.74e-30
CHD1	-0.591245	1.62e-30
ARID5A	-0.591439	1.54e-30
CHI3L1	-0.591561	1.48e-30
CTTNBP2NL	-0.591837	1.37e-30
PPIH	-0.59196	1.33e-30
TOR1B	-0.592245	1.22e-30
ELK3	-0.592772	1.05e-30
CLIC4	-0.592853	1.03e-30
HAS2	-0.592937	1.01e-30
HMG20B	-0.593062	9.72e-31
MYL6	-0.593089	9.65e-31
SMS	-0.593729	8.05e-31
FOSL2	-0.594181	7.08e-31
TTF2	-0.594269	6.91e-31
GDF15	-0.594292	6.86e-31
TRAF7	-0.594652	6.19e-31
GNS	-0.594994	5.62e-31
REXO2	-0.595342	5.09e-31
FN1	-0.595439	4.95e-31
SHKBP1	-0.596082	4.12e-31
TOE1	-0.596188	4e-31
FAM129A	-0.597036	3.14e-31
CCNB2	-0.597306	2.9e-31
PLK1	-0.597492	2.75e-31
GEM	-0.597541	2.72e-31
GRN	-0.597875	2.47e-31
ZFP36L2	-0.598431	2.1e-31
CDC6	-0.599301	1.64e-31
PGD	-0.599539	1.53e-31
EMP3	-0.599546	1.52e-31
ST14	-0.599653	1.48e-31
CASP6	-0.599881	1.38e-31
LSM10	-0.600015	1.33e-31
PLXNA3	-0.600566	1.13e-31
BIN3	-0.600811	1.06e-31
RGS16	-0.600839	1.05e-31
ZNF561	-0.601117	9.67e-32
GTF2E2	-0.601659	8.26e-32
WDR3	-0.60192	7.65e-32
TMEM234	-0.601958	7.57e-32
KIF18A	-0.602074	7.32e-32
NOP16	-0.602102	7.26e-32
MSR1	-0.602123	7.21e-32
C19orf55	-0.602948	5.67e-32
DERL2	-0.603085	5.45e-32
ERGIC1	-0.603127	5.38e-32
FKBP10	-0.603249	5.19e-32
ITGA4	-0.603258	5.18e-32
HLA-A	-0.603363	5.02e-32
DNTTIP2	-0.603764	4.46e-32
ARL4C	-0.603946	4.23e-32
ITGB3	-0.604459	3.64e-32
RPN1	-0.604696	3.39e-32
RELB	-0.604804	3.29e-32
GNG12	-0.605164	2.96e-32
PPIC	-0.605277	2.86e-32
DPP9	-0.605543	2.65e-32
FRMD8	-0.605678	2.54e-32
BGN	-0.606231	2.16e-32
CDCA2	-0.606311	2.11e-32
TK1	-0.607317	1.56e-32
MOB3A	-0.607576	1.45e-32
NOD1	-0.607612	1.43e-32
B4GALT5	-0.60809	1.24e-32
EIF4E2	-0.60811	1.24e-32
FADD	-0.608373	1.14e-32
JUN	-0.608431	1.12e-32
C19orf10	-0.608465	1.11e-32
PAM	-0.609606	7.9e-33
SP140L	-0.609691	7.71e-33
MRGBP	-0.609768	7.53e-33
VMP1	-0.609866	7.31e-33
ATF5	-0.610047	6.93e-33
TBL2	-0.610938	5.3e-33
CCDC102A	-0.611048	5.13e-33
NPM1	-0.61106	5.11e-33
VKORC1	-0.611309	4.74e-33
GBP1	-0.611457	4.53e-33
TPX2	-0.611461	4.53e-33
FBXW9	-0.611828	4.05e-33
COL6A1	-0.611947	3.91e-33
LMNB2	-0.612196	3.63e-33
TFPI	-0.61228	3.53e-33
MGME1	-0.612419	3.39e-33
MBD2	-0.612743	3.07e-33
YBX1	-0.613796	2.23e-33
HECTD3	-0.613859	2.19e-33
ABCC3	-0.613952	2.13e-33
PRDX4	-0.61417	1.99e-33
C19orf40	-0.61417	1.99e-33
THRAP3	-0.614221	1.96e-33
CAPN5	-0.614531	1.79e-33
NXT1	-0.616398	1.01e-33
POFUT1	-0.616448	9.93e-34
DPAGT1	-0.616484	9.82e-34
DNAJB11	-0.61653	9.69e-34
SRSF4	-0.616863	8.75e-34
WDR77	-0.616941	8.54e-34
PRSS23	-0.617125	8.07e-34
PROS1	-0.617366	7.49e-34
CHCHD3	-0.617409	7.39e-34
FHL3	-0.617484	7.22e-34
LYPLA2	-0.617753	6.65e-34
KIF4A	-0.618125	5.93e-34
PCOLCE	-0.618149	5.89e-34
S100A11	-0.618232	5.74e-34
ABCC1	-0.61895	4.59e-34
PUS7	-0.619881	3.44e-34
PVRL2	-0.620043	3.27e-34
CCNB1	-0.620617	2.74e-34
ENPEP	-0.620895	2.51e-34
RCN3	-0.621105	2.35e-34
PLEKHA8P1	-0.621121	2.34e-34
DESI2	-0.62158	2.03e-34
DCBLD2	-0.621721	1.94e-34
TUBA1C	-0.621892	1.84e-34
CAPZA1	-0.622659	1.45e-34
GNB2	-0.622676	1.44e-34
TACC3	-0.622719	1.42e-34
SOCS3	-0.623015	1.29e-34
KPNA2	-0.624796	7.37e-35
CSDA	-0.624908	7.12e-35
LMAN2	-0.625104	6.69e-35
FCGBP	-0.625337	6.22e-35
SLC35D1	-0.625367	6.16e-35
ANXA5	-0.625525	5.85e-35
CHPF2	-0.62629	4.59e-35
LOXL3	-0.626502	4.29e-35
CCDC109B	-0.626522	4.27e-35
ZNF217	-0.62672	4e-35
SEC24D	-0.626908	3.77e-35
METTL7B	-0.627328	3.3e-35
PPP4C	-0.627947	2.71e-35
RDH10	-0.627957	2.7e-35
SYNPO	-0.627989	2.67e-35
LINC00152	-0.628334	2.39e-35
RBMS1	-0.628678	2.14e-35
HTRA3	-0.628969	1.95e-35
PHTF1	-0.629114	1.86e-35
LRRC41	-0.629235	1.79e-35
PLP2	-0.629599	1.59e-35
TMEM248	-0.629622	1.58e-35
NMI	-0.629859	1.47e-35
ASF1B	-0.629954	1.42e-35
NAMPT	-0.630007	1.4e-35
FHOD1	-0.63026	1.29e-35
SEC22B	-0.630309	1.27e-35
COL6A2	-0.630885	1.05e-35
SDF4	-0.631263	9.31e-36
NDC80	-0.631351	9.05e-36
KIF20A	-0.631371	8.99e-36
STC1	-0.63145	8.77e-36
HSPG2	-0.631499	8.63e-36
GINS4	-0.631569	8.44e-36
ANXA2	-0.632043	7.23e-36
TNFRSF1A	-0.63237	6.5e-36
CMTM6	-0.633149	5.05e-36
SH3PXD2B	-0.633505	4.49e-36
HSPA5	-0.633784	4.1e-36
TNKS1BP1	-0.634114	3.68e-36
IFI30	-0.634355	3.4e-36
ACTN1	-0.634538	3.21e-36
IGFBP4	-0.634962	2.79e-36
ADAM9	-0.63577	2.14e-36
ZBTB42	-0.636002	1.98e-36
DAP	-0.636114	1.91e-36
PLEK2	-0.636231	1.84e-36
CDH11	-0.636997	1.43e-36
COL1A2	-0.637189	1.34e-36
KIF2C	-0.637364	1.26e-36
CDK2	-0.637973	1.03e-36
TMEM43	-0.638295	9.28e-37
CCDC18	-0.638623	8.32e-37
ERI1	-0.638668	8.2e-37
SNRNP40	-0.638941	7.49e-37
UTP11L	-0.639325	6.59e-37
MANF	-0.639462	6.29e-37
PDIA3	-0.639625	5.96e-37
BTN2A3P	-0.640436	4.54e-37
PDLIM1	-0.640461	4.51e-37
FAM20C	-0.641045	3.71e-37
PPIB	-0.641244	3.47e-37
ITPKC	-0.641464	3.22e-37
FAM136A	-0.642739	2.09e-37
MTMR11	-0.643394	1.68e-37
RIPK1	-0.643982	1.38e-37
TCEB3	-0.645408	8.47e-38
TGIF1	-0.645536	8.1e-38
CHSY1	-0.645988	6.94e-38
GPX8	-0.646572	5.69e-38
DDX20	-0.647394	4.29e-38
PTGFRN	-0.647849	3.67e-38
ADAM12	-0.648572	2.86e-38
MAGOH	-0.648951	2.51e-38
TMEM8A	-0.649657	1.96e-38
TIMP1	-0.650315	1.56e-38
NNMT	-0.651074	1.2e-38
IQGAP1	-0.651209	1.14e-38
TMED9	-0.653072	5.97e-39
GNAI3	-0.653205	5.69e-39
HDAC1	-0.653268	5.57e-39
C1R	-0.653796	4.63e-39
IL10RB	-0.655095	2.92e-39
SERPINH1	-0.655887	2.21e-39
CD248	-0.656521	1.76e-39
GALNT2	-0.657019	1.48e-39
BCL3	-0.658129	9.94e-40
PLEKHA4	-0.658585	8.44e-40
TGFBI	-0.658955	7.39e-40
C8orf4	-0.65901	7.24e-40
TMOD3	-0.659251	6.64e-40
GBP2	-0.661918	2.53e-40
JAG1	-0.661986	2.47e-40
SHCBP1	-0.662861	1.8e-40
RNPEP	-0.662904	1.77e-40
CEP89	-0.663044	1.68e-40
C1QTNF6	-0.663208	1.58e-40
EIF3I	-0.665844	6.02e-41
RPF1	-0.667607	3.14e-41
CLIC1	-0.668021	2.69e-41
KDELR2	-0.668362	2.37e-41
REEP4	-0.668581	2.19e-41
KDELR1	-0.670249	1.17e-41
IFNGR2	-0.67108	8.57e-42
DCLRE1B	-0.67154	7.21e-42
EMILIN1	-0.672408	5.19e-42
EMP1	-0.672823	4.44e-42
NRBP1	-0.673938	2.91e-42
RHOC	-0.674956	1.97e-42
P4HB	-0.675399	1.66e-42
SRPX2	-0.67546	1.63e-42
CKAP4	-0.675583	1.55e-42
COL1A1	-0.676555	1.07e-42
OLFML2B	-0.676676	1.02e-42
BCL10	-0.676696	1.01e-42
FLNA	-0.678784	4.52e-43
IGFBP2	-0.680013	2.8e-43
VASP	-0.680701	2.14e-43
CALR	-0.683709	6.56e-44
PMM2	-0.683827	6.26e-44
IKBIP	-0.685807	2.85e-44
DNAJC2	-0.686228	2.41e-44
COL5A2	-0.686344	2.3e-44
PFN1	-0.688557	9.46e-45
LAMB2	-0.688621	9.22e-45
ANXA1	-0.691214	3.22e-45
HDAC3	-0.692489	1.91e-45
RARS	-0.692496	1.91e-45
SEC61A1	-0.693218	1.42e-45
TXNDC12	-0.693678	1.17e-45
PDIA5	-0.694657	7.83e-46
GLT25D1	-0.694859	7.2e-46
TUBB6	-0.697712	2.2e-46
GNG5	-0.698314	1.71e-46
GLA	-0.699696	9.53e-47
COL3A1	-0.700376	7.15e-47
CNPY4	-0.700389	7.11e-47
GBE1	-0.700866	5.81e-47
ZDHHC18	-0.701238	4.96e-47
ITGA5	-0.701782	3.94e-47
LOC541471	-0.702388	3.04e-47
CD276	-0.703751	1.7e-47
PLEKHG2	-0.7041	1.46e-47
STK38	-0.706329	5.57e-48
ETV6	-0.706561	5.04e-48
LAMC1	-0.707419	3.47e-48
MRC2	-0.707981	2.71e-48
LOXL2	-0.709692	1.28e-48
CD93	-0.710897	7.52e-49
MMP14	-0.711786	5.07e-49
FSTL1	-0.712162	4.29e-49
SF3A3	-0.714092	1.81e-49
COL4A2	-0.714328	1.63e-49
TNC	-0.717644	3.63e-50
COL4A1	-0.719059	1.9e-50
TRAM2	-0.722481	3.92e-51
LAMB1	-0.723842	2.08e-51
GNL2	-0.729195	1.64e-52
TXLNA	-0.737696	2.58e-54
TNFRSF12A	-0.738277	1.93e-54
GPX7	-0.741661	3.51e-55
PDIA4	-0.745192	5.77e-56
SYDE1	-0.751239	2.44e-57
DDOST	-0.751333	2.32e-57
PLOD1	-0.752192	1.47e-57
VIM	-0.772686	1.5e-62
